# Supplementary material for: The International Collaborative Animal Study of mobile phone radiofrequency radiation carcinogenicity and genotoxicity: the Japanese study
Source: Toxicol Sci. 2026 Jan 12;209(3):kfag002. doi: 10.1093/toxsci/kfag002 (PMC13078595; doi:10.1093/toxsci/kfag002)
Supplement: kfag002_Supplementary_Data [file kfag002_supplementary_data.zip]

Archive with 2 entries (2 files):
- toxsci-25-0642-File010.pdf
- toxsci-25-0642-File011.pdf
